# Supplementary material for: Temporal Properties of Self-Prioritization
Source: Entropy (Basel). 2024 Mar 9;26(3):242. doi: 10.3390/e26030242 (PMC10969339; doi:10.3390/e26030242)
Supplement: Supplementary file 1 [file entropy-26-00242-s001.zip]

Archive with 1 entries (1 files):
- entropy-2828041-supplementary.pdf
